# Supplementary material for: The Legacy Effect of Mountain Pine Beetle Outbreaks on the Chemical and Anatomical Defences of Surviving Lodgepole Pine Trees
Source: Metabolites. 2024 Aug 27;14(9):472. doi: 10.3390/metabo14090472 (PMC11434468; doi:10.3390/metabo14090472)
Supplement: Supplementary file 1 [file metabolites-14-00472-s001.zip]

Archive with 1 entries (1 files):
- metabolites-3166683-supplementary.pdf
